# Supplementary material for: A New, Validated GC-PICI-MS Method for the Quantification of 32 Lipid Fatty Acids via Base-Catalyzed Transmethylation and the Isotope-Coded Derivatization of Internal Standards
Source: Metabolites. 2025 Feb 7;15(2):104. doi: 10.3390/metabo15020104 (PMC11857457; doi:10.3390/metabo15020104)
Supplement: Supplementary file 1 [file metabolites-15-00104-s001.zip]

Archive with 1 entries (1 files):
- metabolites-3445239-supplementary.pdf
